# Supplementary material for: Unveiling the Complexity of KMT2A Rearrangements in Acute Myeloid Leukemias with Optical Genome Mapping
Source: Cancers (Basel). 2024 Dec 14;16(24):4171. doi: 10.3390/cancers16244171 (PMC11674939; doi:10.3390/cancers16244171)
Supplement: Supplementary file 1 [file cancers-16-04171-s001.zip]

Archive with 8 entries (8 files):
- Supplementary-Materials_proofed_final.pdf
- Table_S1_final.xlsx
- Table_S2_final.xlsx
- Table_S3_final.xlsx
- Table_S4_final.xlsx
- Table_S5_final.xlsx
- Table_S6_final.xlsx
- Table_S7_final.xlsx
