# Supplementary material for: Unveiling the Complexity of KMT2A Rearrangements in Acute Myeloid Leukemias with Optical Genome Mapping
Source: Cancers (Basel). 2024 Dec 14;16(24):4171. doi: 10.3390/cancers16244171 (PMC11674939; doi:10.3390/cancers16244171)
Supplement: Supplementary file 1 [file cancers-16-04171-s001.zip › Table_S1_final.xlsx]

## Sheet: Table S1
Table S1: Additional sample information
Sample	Category	Age	Sex	WHO 2022 classification (diagnostic samples)	Time point	Acute myeloid leukaemia type	BM blasts (%)	WBC (x 109/L)	Platelets (x109/L)	Hb (g/L)	Karyotype	KMT2A break-apart probe_FISH signals	KMT2A break-apart probe_FISH results	RNA sequencing results for cases not detected by karyotype	Tissue for optical genome mapping analysis	FLT3-ITD clinical test	NPM1 mutation clinical test
02H033	FUS	67	M	Acute myeloid leukaemia with KMT2A rearrangement	dx	de novo	48	65	140	160	47,XY,+8[17]/49,XY,+6,+8,+8[2]/46,XY[2]	2 fusions with extra 5' signal on der(1)_metaphase FISH	abnormal_atypical KMT2A-r pattern	KMT2A::ENAH fusion detected by RNA Sequencing	BM	negative	NA
04H039	CTRL	24	F	Acute erythroid leukaemia	dx	de novo	12% blasts_53% pro/erythroblasts	2.2	20	75	46,XX[20]	NA	NA		BM	positive	negative
05H050	PTD	61	M	Acute myelomonocytic leukaemia	dx	de novo	94	80.6	87	71	46,XY[20]	2 fusions	normal		BM	positive	negative
05H111	PTD	56	M	Acute myeloid leukaemia without maturation	dx	de novo	83	37.9	NA	NA	46,XY[21]	NA	NA		BM	positive	negative
05H128	FUS	29	F	Relapse sample	rel	de novo	78	23	55	136	45~46,XX,add(1)(p13),add(1)(q21),-2,add(2)(p1?3),del(2)(p11.2),del(3)(p2?4),t(5:6)(q35;p21),add(7)(q?22),der(10)t(10;11)(p12;q23)inv(11)(q13q23),der(11)t(2;11)(q11.2;q23)inv(11)(q13q23),der(11)t(10;11)(p12;q23)inv(11)(q13q23),der(12;13)(q10;q10),add(16)(p13?3),add(16)(p11.2),add(22)(q1?2),del(22)(q1?2),+mar1,+mar2[cp20]/46,XX[1]//46,XY[1]_HSCT (male donor)	1 fusion with 5' signal on der(10) and 3' signal on der(11)_probably the der(11)t(2;11)(q11.2;q23)inv(11)(q13q23)_metaphase FISH	abnormal_atypical KMT2A-r pattern		BM	negative	negative
06H048	PTD	56	F	Acute myeloid leukaemia, myelodysplasia-related	dx	de novo	29	26	82	100	47,XX,+8[19]/46,XX[1]	NA	NA		PB	negative	negative
06H073	FUS	51	M	Acute myeloid leukaemia with KMT2A rearrangement	dx	de novo	89	7.3	253	127	46,XY,del(1)(p13)[21]	2 fusions with extra 5' signal on der(10)_metaphase FISH	abnormal_atypical KMT2A-r pattern	KMT2A::MLLT10 fusion detected by RNA Sequencing	BM	negative	NA
06H077	FUS	36	F	Acute myeloid leukaemia with KMT2A rearrangement	dx	de novo	88	157	64	92	47,XX,+8[21]/46,XX[1]	1 fusion with 5' signal on der(11), 5' signal on der(10) and loss of 3' signal_metaphase FISH	abnormal_atypical KMT2A-r pattern	KMT2A::MLLT10 fusion detected by RNA Sequencing	BM	negative	NA
06H090	PTD	72	M	Acute myeloid leukaemia with maturation	dx	de novo	54	21.6	113	85	46,XY[20]	NA	NA		PB	positive	negative
06H122	PTD	61	M	Acute myeloid leukaemia, myelodysplasia-related	dx	post MDS	NA	19.4	27	86	46,XY[20]	NA	NA		PB	negative	negative
06H146*	PTD	45	M	Acute myeloid leukaemia with maturation	dx	de novo	68	61.9	87	104	46,XY[19]	NA	NA		PB	positive	negative
07H114	FUS	71	M	Acute myeloid leukaemia with KMT2A rearrangement	dx	de novo	NA	426.5	143	65	47,XY,+8[2]/47,Y,der(X)t(X;11)(p11.4;q23)inv(11)(q13q23),+8,der(11)t(X;11)(p11.4;q13)[18]	1 fusion with separate 5' and 3' signals (interphasic nuclei). Both signals are located on der(X)_metaphase FISH	abnormal_atypical KMT2A-r pattern		PB	negative	negative
07H152*	PTD	46	M	Refractory sample (see sample 06H146 at diagnosis)	ref	de novo	83	30	40	107	46,XY[20]	2 fusions	normal		PB	positive	negative
07H160	FUS	67	F	Acute myeloid leukaemia with KMT2A rearrangement	dx	de novo	91	92.2	62	125	45,XX,-7[19]/46,XX[1]	1 fusion with 5' signal and loss of 3' signal	abnormal_atypical KMT2A-r pattern	KMT2A::MLLT10 fusion detected by RNA Sequencing	BM	negative	negative
08H012	PTD	63	F	Refractory sample	ref	de novo	NA	82.6	102	75	47,XX,+11[21]	3 fusions	abnormal_3 copies		PB	positive	negative
08H063	PTD	76	M	Acute myeloid leukaemia, myelodysplasia-related	dx	de novo	83	76.8	30	96	47,XY,+8[7]/46,XY[5]	2 fusions	normal		BM	negative	negative
09H031	CTRL	54	F	Acute myeloid leukaemia with NPM1 mutation	dx	de novo	85	48.9	56	90	46,XX[20]	2 fusions	normal		BM	positive	positive
09H102	FUS	64	M	Acute myeloid leukaemia with KMT2A rearrangement	dx	de novo	83	0.8	80	76	47,XY,+8[5]/46,XY[15]	2 fusions	normal	KMT2A::MLLT10 fusion detected by RNA Sequencing	BM	negative	NA
09H106	PTD	74	M	Acute monocytic leukaemia	dx	de novo	68	90	63	94	46,XY[22]	2 fusions	normal		BM	positive	negative
09H115	PTD	46	M	Acute myeloid leukaemia without maturation	dx	de novo	90	101	52	86	46,XY[24]	2 fusions	normal		BM	positive	negative
10H001	PTD	29	M	Acute myeloid leukaemia with maturation	dx	de novo	60	3.8	129	56	46,XY,add(3)(q27),del(6)(q13q?23)[2]/46,XY[19]	NA	NA		BM	negative	negative
10H007	PTD	63	F	Acute myelomonocytic leukaemia	dx	de novo	68	32.5	121	81	52,XX,+5,+5,+6,+8,+15,+20[2]/46,XX[18]	2 fusions	normal		PB	positive	NA
10H031	FUS	25	F	Acute myeloid leukaemia with KMT2A rearrangement	dx	de novo	85	202	56	85	46,XX[27]	1 fusion with 5' signal and loss of 3' signal	abnormal_atypical KMT2A-r pattern	KMT2A::AFDN fusion detected by RNA Sequencing	BM	negative	negative
11H095	FUS	50	M	Acute myeloid leukaemia with KMT2A rearrangement, post cytotoxic therapy	dx	post cytotoxic therapy	87	1.4	23	70	46,XY[20]	2 fusions	normal	KMT2A::MLLT10 fusion detected by RNA Sequencing	BM	negative	negative
11H231	CTRL	50	M	Acute myeloid leukaemia with NPM1 mutation	dx	de novo	71	7.7	15	91	46,XY[20]	2 fusions	normal		PB	positive	positive
13H048	PTD	69	M	Acute myeloid leukaemia, myelodysplasia-related, post cytotoxic therapy	dx	post cytotoxic therapy	72	48.9	41	81	46,XY[21]	2 fusions	normal		PB	negative	negative
14H172	PTD	67	F	Acute monocytic leukaemia	dx	de novo	87	35.9	107	97	46,XX[20]	2 fusions	normal		BM	positive	negative
15H013	PTD	44	F	Acute myeloid leukaemia without maturation	dx	de novo	92	11.8	60	79	46,XX[20]	2 fusions	normal		BM	positive	negative
15H071	PTD	67	M	Acute myeloid leukaemia, myelodysplasia-related	dx	de novo	60	1.9	158	90	48,XY,+8,+21[2]/46,XY[21]	2 fusions	normal		BM	positive	negative
15H106	CTRL	21	M	Acute myeloid leukaemia with NPM1 mutation	dx	de novo	62	0.8	13	91	46,XY[20]	2 fusions	normal		BM	positive	positive
16H008	CTRL	71	M	Acute myeloid leukaemia with NPM1 mutation	dx	de novo	90	107	35	96	46,XY[20]	2 fusions	normal		BM	negative	positive
16H013	CTRL	59	F	Acute myeloid leukaemia with NPM1 mutation	dx	de novo	88	27.7	123	90	46,XX[20]	2 fusions	normal		BM	negative	positive
16H097	PTD	63	F	Acute myeloid leukaemia, myelodysplasia-related, post cytotoxic therapy	dx	post cytotoxic therapy	90	12.7	25	106	46,XX,del(9)(q21q22)[20]	2 fusions	normal		PB	negative	negative
18H072	FUS	48	M	Acute myeloid leukaemia with KMT2A rearrangement	dx	de novo	90	181.5	29	75	45,Y,t(X;11;12)(q24;q23;p12.2),-21[17 ]/46,XY[1]	2 fusions with extra 5' signal on der(12)_metaphase FISH	abnormal_atypical KMT2A-r pattern		BM	negative	negative
18H152	PTD	61	M	Acute myeloid leukaemia, myelodysplasia-related	dx	de novo	69	103.3	54	62	45,XY,?del(2)(p21p23),-7[25]	2 fusions	normal		PB	negative	negative
18H194	PTD	62	M	Acute myeloid leukaemia, myelodysplasia-related	dx	post MDS	78	86	14	95	46,XY[20]	2 fusions	normal		BM	negative	negative
21H024	FUS	50	M	Acute myeloid leukaemia with KMT2A rearrangement	dx	de novo	74	77.4	82	98	46,XY,t(1;11)(p34;q23),der(1)t(1;11)[16]/46,XY[4]	1 fusion with separate 5' and 3' signals and extra 3' signal	abnormal_atypical KMT2A-r pattern		PB	negative	negative
22H021	FUS	34	F	Acute myeloid leukaemia with KMT2A rearrangement	dx	de novo	NA	4.4	89	77	46,XX,der(5)t(5;11)(q15;q23),del(10)(p11.2),der(11)?inv(11)(p15.1q13.1)t(5;11),del(14)(q24q31)[20]	1 fusion with separate 5' and 3' signals	abnormal_typical KMT2A-r pattern		BM	negative	negative
* same patient 11 months apart
FUS: KMT2A fusion
PTD: KMT2A-Partial Tandem Duplication
CTRL: no KMT2A abnormality
dx: diagnosis
rel: relapse
ref: refractory
MDS: myelodysplastic syndrome
BM: bone marrow
WBC: white blood cells
Hb: hemoglobin
NA: not available
PB: peripheral blood
