# Supplementary material for: Unveiling the Complexity of KMT2A Rearrangements in Acute Myeloid Leukemias with Optical Genome Mapping
Source: Cancers (Basel). 2024 Dec 14;16(24):4171. doi: 10.3390/cancers16244171 (PMC11674939; doi:10.3390/cancers16244171)
Supplement: Supplementary file 1 [file cancers-16-04171-s001.zip › Table_S3_final.xlsx]

## Sheet: Table S3
Table S3: Default parameters of bioanalysis with Rare Variant Pipeline and VIA for AML hg38 sample type.
CNV processing server version = 7.0 build 16864
Sample Type = AML hg38
Build = NCBI Build 38
Platform = OgmBamMultiscale
OGM Reference = hg38_DLE1_0kb_0labels_masked_YPARs.cmap
Access version = 1.8.1
Solve version = Solve3.8.1
Job type = Annotated Rare Variant Analysis
Data Type = OGM BAM Multiscale Version 2.1
Processing Type = OGM BAM Multiscale - LAF
Data Loading Parameters:
Step = BAF from OGM.BAM
Type = BAF from OGM BAM Processing
Reject labels with coverage less than = 20
Reject reads with MAPQ less than = 30
Step = CN from BAM MultiScale
Type = Multiscale Reference BAM Processing
Step = Read Depth Track
Type = BAM Read Depth Track Analysis
Processing Type Parameters:
Step = Recenter Probes
Allow manual centering = true
Type = Median
Step = Analysis
Type = SNP FASST3 Segmentation
Max Contiguous Probe Spacing (Kbp) = 1000.0
Min number of probes per segment = 3
CN Significance Threshold = 5.0E-6
SNP Significance Threshold = 0.005
Segment Boundaries = Midpoint between adjacent probes
Amplification (4+:2) = 0.8
Gain (3:2) = 0.4
Loss (1:2) = -0.8
Homozygous Loss (0:2) = -1.75
M vs M, X/Y Loss (0:1) = -1.5
M vs F, X Loss (0:2) = -1.75
F vs M, X Loss (1:1) = 0.35
M vs M, X/Y Gain (2:1) = 0.8
M vs F, X Gain (2:2) = -0.4
M vs M, X/Y Amplification, F vs M, X Gain (3:1) = 1.8
F vs M, X Amplification (4+:1) = 2.2
Homozygous Frequency Threshold = 0.85
Homozygous Value Threshold = 0.9
Heterozygous Imbalance Threshold = 0.4
Minimum LOH Length (KB) = 20000
Minimum SNP Probe Density (Probes/MB) = 0.0
Min. mosaic threshold (%) = 15
Mosaic CN significance offset = 1.0E-12
Mosaic SNP significance offset = 0.0
Step = Robust Variance Sample QC Calculation
Percent outliers to remove = 3.0
Step = Mosaic Analysis
Type = Aberrant Cell Fraction
Mosaic Labeling = true
Label anything lower than (%) = 80.0
Array Decision Tree = AML Pre-classification
String Filter:
% in OGM Control DB:
Remove events with frequency higher than (%) = 0.0
