# Supplementary material for: Unveiling the Complexity of KMT2A Rearrangements in Acute Myeloid Leukemias with Optical Genome Mapping
Source: Cancers (Basel). 2024 Dec 14;16(24):4171. doi: 10.3390/cancers16244171 (PMC11674939; doi:10.3390/cancers16244171)
Supplement: Supplementary file 1 [file cancers-16-04171-s001.zip › Table_S4_final.xlsx]

## Sheet: Table S4
Table S4: Quality metrics for the Rare Variant Pipeline and VIA analyses.
Sample	Cat	CN Quality	BAF Quality	%CNV	%AOH	%Nonusable Reads	%Low Quality Reads	Capture Bias	Sample Type	Data Type	Data Type Version	Processing Type	Effective coverage of reference	Map rate	Sex
02H033	FUS	0.00381	0.00903	6.97172	0	4.53	1.65	-0.01	AML hg38	OGM BAM Multiscale	2.1	OGM BAM Multiscale - LAF	341.382	0.912274	Male
04H039	CTRL	0.00274	0.00534	1.07626	0	4.18	1.45	0.09	AML hg38	OGM BAM Multiscale	2.1	OGM BAM Multiscale - LAF	405.816	0.947692	Female
05H050	PTD	0.00188	0.00487	0.75903	0	5.17	1.63	0.09	AML hg38	OGM BAM Multiscale	2.1	OGM BAM Multiscale - LAF	393.245	0.947501	Male
05H111	PTD	0.00169	0.00554	1.14033	1.17	5.14	1.54	0.14	AML hg38	OGM BAM Multiscale	2.1	OGM BAM Multiscale - LAF	415.735	0.955733	Male
05H128	FUS	0.00367	0.00693	6.95467	1.284	4.74	1.55	0.1	AML hg38	OGM BAM Multiscale	2.1	OGM BAM Multiscale - LAF	396.518	0.959321	Female
06H048	PTD	0.00424	0.0158	6.50757	1.472	3.23	1.34	-0,05	AML hg38	OGM BAM Multiscale	2.1	OGM BAM Multiscale - LAF	224.233	0.803959	Female
06H073	FUS	0.0151	0.00419	6.06833	0	5.33	1.48	0.11	AML hg38	OGM BAM Multiscale	2.1	OGM BAM Multiscale - LAF	429.886	0.938823	Male
06H077	FUS	0.00589	0.00757	6.01838	0.698	4.24	1.69	-0.06	AML hg38	OGM BAM Multiscale	2.1	OGM BAM Multiscale - LAF	227.279	0.929289	Female
06H090	PTD	0.003	0.01128	1.04737	0	2.91	1.47	-0.08	AML hg38	OGM BAM Multiscale	2.1	OGM BAM Multiscale - LAF	328.155	0.885422	Male
06H122	PTD	0.00241	0.01066	0.93762	0.786	3.88	1.51	-0.06	AML hg38	OGM BAM Multiscale	2.1	OGM BAM Multiscale - LAF	394.061	0.919647	Male
06H146	PTD	0.00177	0.00762	0.87518	3.338	4.33	1.42	0.03	AML hg38	OGM BAM Multiscale	2.1	OGM BAM Multiscale - LAF	422.437	0.934217	Male
07H114	FUS	0.00363	0.0169	6.3316	3.61	3.38	1.36	-0.03	AML hg38	OGM BAM Multiscale	2.1	OGM BAM Multiscale - LAF	357.198	0.929339	Male
07H152	PTD	0.00292	0.00534	1.05214	3.362	4.55	1.86	0	AML hg38	OGM BAM Multiscale	2.1	OGM BAM Multiscale - LAF	395.324	0.957538	Male
07H160	FUS	0.00827	0.00719	11.0432	1.647	4.41	1.29	0.05	AML hg38	OGM BAM Multiscale	2.1	OGM BAM Multiscale - LAF	377.584	0.907517	Female
08H012	PTD	0.00281	0.01261	5.78926	0.272	3.02	1.4	-0.09	AML hg38	OGM BAM Multiscale	2.1	OGM BAM Multiscale - LAF	382.57	0.908887	Female
08H063	PTD	0.00222	0.00605	6.2905	8.15	3.48	1.47	-0.03	AML hg38	OGM BAM Multiscale	2.1	OGM BAM Multiscale - LAF	406.967	0.917808	Male
09H031	CTRL	0.00638	0.02449	1.52555	0.726	3.27	1.58	-0.03	AML hg38	OGM BAM Multiscale	2.1	OGM BAM Multiscale - LAF	122.675	0.774737	Female
09H102	FUS	0.00217	0.00751	0.83789	1.048	4.89	1.42	0.02	AML hg38	OGM BAM Multiscale	2.1	OGM BAM Multiscale - LAF	378.704	0.902653	Male
09H106	PTD	0.002	0.01028	1.94067	1.174	3.76	1.46	0.07	AML hg38	OGM BAM Multiscale	2.1	OGM BAM Multiscale - LAF	391.472	0.933941	Male
09H115	PTD	0.00182	0.00492	1.15158	2.801	5.94	1.71	0.1	AML hg38	OGM BAM Multiscale	2.1	OGM BAM Multiscale - LAF	435.404	0.975631	Male
10H001	PTD	0.00353	0.00725	1.4407	0	3.08	1.7	-0.14	AML hg38	OGM BAM Multiscale	2.1	OGM BAM Multiscale - LAF	349.019	0.89642	Male
10H007	PTD	0.00267	0.01359	1.11927	2.705	3.81	1.42	-0.08	AML hg38	OGM BAM Multiscale	2.1	OGM BAM Multiscale - LAF	413.304	0.918814	Female
10H031	FUS	0.00169	0.00632	0.99407	0.808	4.22	1.39	0.07	AML hg38	OGM BAM Multiscale	2.1	OGM BAM Multiscale - LAF	407.949	0.944714	Female
11H095	FUS	0.00206	0.00467	1.35228	1.658	4.38	1.51	-0.01	AML hg38	OGM BAM Multiscale	2.1	OGM BAM Multiscale - LAF	382.731	0.91632	Male
11H231	CTRL	0.00127	0.00831	0.8661	2.95	6.37	1.45	0.12	AML hg38	OGM BAM Multiscale	2.1	OGM BAM Multiscale - LAF	433.777	0.971824	Male
13H048	PTD	0.00247	0.00768	0.95526	0.81	4.13	1.47	-0.04	AML hg38	OGM BAM Multiscale	2.1	OGM BAM Multiscale - LAF	368.606	0.900407	Male
14H172	PTD	0.00229	0.00774	0.9054	2.466	3.24	1.46	-0.04	AML hg38	OGM BAM Multiscale	2.1	OGM BAM Multiscale - LAF	399.897	0.921636	Female
15H013	PTD	0.00294	0.00729	1.13195	0.719	4.42	1.4	-0.06	AML hg38	OGM BAM Multiscale	2.1	OGM BAM Multiscale - LAF	364.492	0.901334	Female
15H071	PTD	0.0018	0.00877	1.04581	0	4.68	1.49	0.01	AML hg38	OGM BAM Multiscale	2.1	OGM BAM Multiscale - LAF	428.366	0.91915	Male
15H106	CTRL	0.0082	0.02353	1.91687	1.251	3.47	1.71	-0.1	AML hg38	OGM BAM Multiscale	2.1	OGM BAM Multiscale - LAF	99.564	0.899087	Male
16H008	CTRL	0.00169	0.00587	0.7984	0	4.84	1.64	0.1	AML hg38	OGM BAM Multiscale	2.1	OGM BAM Multiscale - LAF	407.38	0.969472	Male
16H013	CTRL	0.00141	0.00433	0.92421	0	5.03	1.42	0.1	AML hg38	OGM BAM Multiscale	2.1	OGM BAM Multiscale - LAF	437.463	0.967628	Female
16H097	PTD	0.00451	0.00894	2.77729	5.223	4.24	1.67	-0.11	AML hg38	OGM BAM Multiscale	2.1	OGM BAM Multiscale - LAF	301.924	0.875765	Female
18H072	FUS	0.00274	0.00474	2.70375	0	4.88	1.54	-0.02	AML hg38	OGM BAM Multiscale	2.1	OGM BAM Multiscale - LAF	393.218	0.931944	Male
18H152	PTD	0.00578	0.00491	7.22497	1.675	5.35	1.61	0.09	AML hg38	OGM BAM Multiscale	2.1	OGM BAM Multiscale - LAF	400.598	0.965104	Male
18H194	PTD	0.00205	0.01082	0.81022	0.791	4.82	1.49	-0.01	AML hg38	OGM BAM Multiscale	2.1	OGM BAM Multiscale - LAF	410.861	0.921769	Male
21H024	FUS	0.00227	0.00729	3.20204	0	6.17	1.62	0.02	AML hg38	OGM BAM Multiscale	2.1	OGM BAM Multiscale - LAF	381.114	0.950803	Male
22H021	FUS	0.00235	0.00555	0.83199	1.149	5.45	1.59	0.02	AML hg38	OGM BAM Multiscale	2.1	OGM BAM Multiscale - LAF	385.468	0.94806	Female
FUS: KMT2A fusion
PTD: KMT2A-PTD
CTRL: no KMT2A anomaly
CN: Copy Number
BAF: B Allele Frequency
CNV: Copy Number Variant
AOH: Absence of Heterozygosity
