# Supplementary material for: Unveiling the Complexity of KMT2A Rearrangements in Acute Myeloid Leukemias with Optical Genome Mapping
Source: Cancers (Basel). 2024 Dec 14;16(24):4171. doi: 10.3390/cancers16244171 (PMC11674939; doi:10.3390/cancers16244171)
Supplement: Supplementary file 1 [file cancers-16-04171-s001.zip › Table_S7_final.xlsx]

## Sheet: Table S7
Table S7: Variant calls at KMT2A locus for cases reanalyzed with Guided Assembly – Low Allele Frequency pipeline of analysis and VIA.
Sample	ISCN Nomenclature	Event	Chromosome Region	Cytoband	Length	Estimated Copy Number	SV VAF	Molecule Count	SV Quality	BAF Segment Value	BioDiscovery Provided Regions/Oncology/CIViC Genes Count	BioDiscovery Provided Regions/Oncology/CIViC Genes	Genes	BioDiscovery Provided Regions/OMIM/OMIM Morbid Phenotypes
06H048	dup(11)(q23.3q23.3)(118430019_118479068)	Tandem Duplication	chr11:118 423 809-118 487 360	11q23.3	49051		0.47	67			1	KMT2A==>lysine methyltransferase 2A	KMT2A	KMT2A=>Wiedemann-Steiner syndrome, 605130 (3), Autosomal dominant
18H152	dup(11)(q23.3q23.3)(118450867_118479068)	Tandem Duplication	chr11:118 449 390-118 487 360	11q23.3	28203		0.47	93			1	KMT2A==>lysine methyltransferase 2A	KMT2A	KMT2A=>Wiedemann-Steiner syndrome, 605130 (3), Autosomal dominant
18H194	dup(11)(q23.3q23.3)(118458181_118493942)	Tandem Duplication	chr11:118 453 394-118 504 497	11q23.3	35763		0.11	14			1	KMT2A==>lysine methyltransferase 2A	KMT2A	KMT2A=>Wiedemann-Steiner syndrome, 605130 (3), Autosomal dominant
18H194	ins(11;?)(q23.3;?)(118470100_118470101;?)	Insertion	chr11:118 469 796-118 470 405	11q23.3	6991		0.61	93	13.01		1	KMT2A==>lysine methyltransferase 2A	KMT2A	KMT2A=>Wiedemann-Steiner syndrome, 605130 (3), Autosomal dominant
18H194	ins(11;?)(q23.3;?)(118470100_118470101;?)	Insertion	chr11:118 469 796-118 470 405	11q23.3	23758		0.09	15	16.99		1	KMT2A==>lysine methyltransferase 2A	KMT2A	KMT2A=>Wiedemann-Steiner syndrome, 605130 (3), Autosomal dominant
